# Supplementary material for: Evaluation of Methods to Collect Diurnal Culicidae (Diptera) at Canopy and Ground Strata, in the Atlantic Forest Biome
Source: Insects. 2022 Feb 16;13(2):202. doi: 10.3390/insects13020202 (PMC8874964; doi:10.3390/insects13020202)
Supplement: Supplementary file 1 [file insects-13-00202-s001.zip]

Archive with 1 entries (1 files):
- insects-1509252-supplementary.pdf
